# Supplementary material for: Deacidification of the Endolysosomal System by the Vesicular Proton Pump V-ATPase Inhibitor Bafilomycin A1 Affects EGF Receptor Endocytosis Differently in Endometrial MSC and HeLa Cells
Source: Int J Mol Sci. 2025 Oct 21;26(20):10226. doi: 10.3390/ijms262010226 (PMC12563051; doi:10.3390/ijms262010226)
Supplement: Supplementary file 1 [file ijms-26-10226-s001.zip]

Archive with 1 entries (1 files):
- ijms-3873496-supplementary.pdf
